# Supplementary material for: The evolution of the Galápagos mantle plume
Source: Sci Adv. 2023 Mar 10;9(10):eadd5030. doi: 10.1126/sciadv.add5030 (PMC10005182; doi:10.1126/sciadv.add5030)
Supplement: Supplementary file 2 — Data S1 to S3 [file sciadv.add5030_data_s1_to_s3.zip]

Archive with 1 entries (1 files):
- add5030_Data_S1_to_S3.xlsx
