# Supplementary material for: The evolution of the Galápagos mantle plume
Source: Sci Adv. 2023 Mar 10;9(10):eadd5030. doi: 10.1126/sciadv.add5030 (PMC10005182; doi:10.1126/sciadv.add5030)
Supplement: Supplementary file 2 — Data S1 to S3 [file sciadv.add5030_data_s1_to_s3.zip › add5030_Data_S1_to_S3.xlsx]

## Sheet: Isotope Data_samples (Data S1)
Locality	Sample	Measured in	δ56Fe	2 S.D. (δ56Fe)	δ57Fe	2 S.D (δ57Fe)	n	2 S.E. (δ57Fe)		Published whole rock data		MgO	FeOT		La	Sm
Tortugal	TO-010513-1	2019	0.02	0.02	0.05	0.02	6	0.01		Trela et al. 2017		28.24	11.77		5.75	1.8
	TO-010513-3	2019	0.07	0.03	0.13	0.06	6	0.03		Trela et al. 2017		7.28	10.94		23.93	6.09
	TO-010513-4	2019	0.06	0.04	0.11	0.05	8	0.02		Trela et al. 2017		6.28	10.98		25.79	6.34
	TO-010513-7	2019	-0.01	0.02	-0.02	0.04	7	0.01		Trela et al. 2017		29.21	11.89		12	2.89
	TO-010613-10	2019	0.02	0.04	0.03	0.04	8	0.01		Trela et al. 2017		27.13	12.02		10.3	2.56
	TO-080514-1	2021	0.02	0.03	0.05	0.04	5	0.02		Trela et al. 2017		33.69	11.75		9.98	2.32
Gorgona	GOR 2P (NMNH 118183-4)	2019	0.03	0.04	0.06	0.05	9	0.02		Echeverria 1980		18.9	10.6			1.35
	GOR 6A (NMNH 118183-12)	2019	0.04	0.02	0.08	0.02	6	0.01		Echeverria 1980		7.41	13.1			2.58
	GOR 23A (NMNH 118183-37)	2019	0.06	0.03	0.09	0.07	8	0.02		Ludwig 2017		5.25	13.4			3.01
	GOR 23B (NMNH 118183-38)	2019	0.01	0.03	0.03	0.07	9	0.02		Echeverria 1980		18	12.5
	GOR 111 (NMNH 118183-103)	2019	0.05	0.03	0.09	0.02	6	0.01		Aitken & Echeverria 1984		6.97	12.46			2.78
	GOR 38 (NMNH 118183-59)	2019	0.04	0.03	0.07	0.05	6	0.02		Echeverria 1980		15.8	11.3			1.3
	PC5 (NMNH 118183-176)	2019	0.03	0.04	0.05	0.07	9	0.03
	GOR 42D (NMNH 118183-72)	2019	-0.02	0.04	-0.02	0.08	9	0.03
	GOR 153 (NMNH 118183-145)	2019	0.03	0.02	0.05	0.03	6	0.01		Ludwig 2017		23.8	12.22
Curacao	CUR-13	2019	0.03	0.03	0.04	0.05	7	0.02		Trela et al. 2017		10.86	9.07		1.67	1.26
	CUR-14	2019	0.02	0.06	0.03	0.09	5
	CUR-14	2021	0.04	0.03	0.06	0.05	5
		average	0.03	0.05	0.04	0.07	10	0.02		Trela et al. 2017		9.19	9.25		1.81	1.48
	CUR-19	2019	0.05	0.04	0.09	0.05	9	0.02		Trela et al. 2017		5.41	13.44		4.42	2.98
	CUR-20	2019	0.03	0.03	0.07	0.03	9	0.01		Trela et al. 2017		7.12	11.5		3.28	2.4
	CUR-11	2021	0.02	0.01	0.05	0.02	4	0.01		Trela et al. 2017		26.02	11.18		1.81	1.01
	CUR-02	2021	0.06	0.04	0.07	0.01	4	0.01		Trela et al. 2017		21.45	11.04		2.22	1.49
	CUR-04	2021	0.05	0.02	0.07	0.03	6	0.01		Trela et al. 2017		20.11	10.67		2.31	1.39
	CUR-09	2021	0.06	0.03	0.11	0.05	6	0.02		Trela et al. 2017		8.52	10.12		3.2	1.96
	CUR-06	2021	0.05	0.03	0.07	0.03	8	0.01		Trela et al. 2017		8.22	10.17		4.03	2.27
	CUR-12	2021	0.06	0.04	0.1	0.02	4	0.01		Trela et al. 2017		9.17	9.73		2.16	1.68
Azuero	AZ-090913-2	2019	0.06	0.01	0.1	0.03	6	0.01		Gazel et al. 2018		10.16	10.35		13.79	6.91
	AZ-091613-12	2019	-0.03	0.02	-0.052	0.08	8	0.03		Gazel et al. 2018		33.96	12.2		8.35	2.95
	AZ-091613-15	2019	0.07	0.02	0.097	0.06	3	0.03		Gazel et al. 2018		8.01	11.42		3.47	2.87
	AZ-091713-18	2019	0.13	0.02	0.179	0.05	6	0.02		Gazel et al. 2018		5.91	12.19		27.93	8.86
	AZ-091713-19	2019	0.02	0.03	0.052	0.04	12	0.01		Gazel et al. 2018		20.75	11.66		14.28	4.99
	AZ-091613-13	2021	0.12	0.03	0.17	0.03	6	0.01		Gazel et al. 2018		7.4	10.98		19.55	6.75
	AZ-091713-17	2021	0.12	0.03	0.19	0.05	8	0.02		Gazel et al. 2018		11.12	10.29		19.07	6.25
Quepos	QP-121211-6	2019	0.12	0.03	0.177	0.04	6	0.02		Trela et al. 2015		7.01	11.19		13.9	5.75
	QP-121211-7	2019	0.02	0.04	0.038	0.05	5	0.02		Trela et al. 2015		27.74	11.58		5.74	2.57
	QP-121211-8	2019	0.13	0.02	0.2	0.06	5	0.03		Trela et al. 2015		7.1	10.46		15.02	6.12
	QP-121211-9	2019	0.06	0.02	0.104	0.04	5	0.03		Trela et al. 2015		21.46	11.06		6.88	3.2
	QP-121211-10	2019	0.02	0.05	0.048	0.04	6	0.02		Trela et al. 2015		30.39	11.45		5.23	2.37
	QP-121311-11	2019	0.11	0.03	0.141	0.06	6	0.02		Trela et al. 2015		10.22	9.96		10.69	4.68
	QP-121311-12	2019	0.03	0.02	0.059	0.05	6	0.02		Trela et al. 2015		22.58	11.45		7.79	3.69
Galapagos (Cerro Azul)	CA37	2019	0.13	0.04	0.21	0.07	9	0.02		Naumann et al. 2002		7.01	10.99		22.46	6.88
Galapagos (Fernandina)	Fe06-02	2019	0.1	0.03	0.155	0.04	6	0.02		Handley et al. 2011		6.41	13.25 (Fe2O3)		16.4	6.25
Galapagos (Fernandina)	Fe15-13	2019	0.08	0.03	0.137	0.04	4	0.02		Harpp & Weis 2020		6.63	11.04		14.19
Galapagos (Floreana)	FLO3-32	2019	0.12	0.04	0.178	0.07	8	0.02		Harpp et al. 2014		10.8	10.49		35.1	4.52
Galapagos (Floreana)	FLO3-128	2019	0.09	0.06	0.126	0.08	10	0.03		pers.comm. Dennis Geist		10.6	9.45
Galapagos (Sierra Negra)	SN91-31	2019	0.11	0.07	0.184	0.07	6	0.03		Geist et al. 1998		5.6
Galapagos (Wolf Volcano)	W95-3	2019	0.1	0.03	0.157	0.05	8	0.02		Geist et al. 2005; Handley et al. 2011		6.4	10.47		13.1	5.89
Galapagos (Wolf Volcano)	W95-65	2019	0.09	0.03	0.14	0.04	6	0.02		Geist et al. 2005		5.72	12.06
References
Echeverria L.M. (1980) Tertiary or Mesozoic komatiites from Gorgona Island, Colombia: Field relations and geochemistry Contrib. Min. Pet. 73, 253–266
Aiken B.G. & Echeverria L.M. (1984) Petrology and geochemistry of komatiites and tholeiites from Gorgona Island, Colombia Contrib. Min. Pet. 86, 94–105
Geist D.J. et al. (1998) Evolution of Galápagos Magmas: Mantle and Crustal Fractionation without Assimilation J. Pet. 39, 953–971
Naumann T. et al. (2002) Petrology and geochemistry of Volcan Cerro Azul: petrologic diversity among the western Galápagos volcanoes J. Pet. 43, 859–893
Geist D.J. et al. (2005) Wolf Volcano, Galápagos Archipelago: Melting and Magmatic Evolution at the Margins of a Mantle Plume J. Pet. 46, 2197–2224
Handley H.K. et al. (2011) Insights into the Galápagos plume from uranium-series isotopes of recently erupted basalts G3 12 (9)
Harpp K.S. et al. (2014) The Galápagos: A natural laboratory for the Earth Sciences
Trela J. et al. (2015) Recycled crust in the Galápagos Plume source at 70 Ma: Implications for plume evolution EPSL 425, 268–277
Ludwig K. (2017) Highly siderophile element abundances and 187Re-187Os isotope systematics of Gorgona Island komatiites and Costa Rican picrites Thesis, University of Maryland
Trela J. et al. (2017) The hottest lavas of the Phanerozoic and the survival of deep Archaean reservoirs Nat. Geo. 10, 451–456
Gazel E. et al. (2018) Long-lived source heterogeneities in the Galápagos mantle plume G3 19, 2764–2779
Harpp K.S. & Weis D. (2020) Insights into the origins and compositions of mantle plumes: A comparison of Galápagos and Hawai'i G3 21

## Sheet: Isotopes_Standards (Data S2)
Standard	Measured in	δ56Fe	2 S.D. (δ56Fe)	δ57Fe	2 S.D (δ57Fe)	n	2 S.E. (δ57Fe)
BCR	2019	0.08	0.035	0.133735	0.052	17	0.013
BCR	2021	0.1	0.033	0.153	0.0446	14	0.012
BHVO	2019	0.111	0.036	0.174	0.057	51	0.008
BHVO	2021	0.112	0.031	0.169	0.047	25	0.009
BIR	2019	0.038		0.058		1
BIR	2021	0.053	0.032	0.094	0.04	16	0.01
FeCl3 (in-house)	2019	-0.7346	0.035	-1.085	0.052	86	0.006
FeCl3 (in-house)	2021	-0.743	0.046	-1.105	0.062	43	0.01

## Sheet: d57Fe_primary (Data S3)
	δ57Fe_primary
	Primary MgO estimate used:
Locality	eq. with Fo88	eq. with Fo91	eq. with Fo93	Literature
Tortugal		0.0766842	0.0586853	0.035 – 0.050
Curacao		0.070 – 0.071		0.064 – 0.071
Gorgona		0.053 – 0.073		0.040 – 0.076
Azuero	0.123 – 0.124	0.085 – 0.088
Quepos	0.152	0.106 – 0.123		0.129
Galapagos	0.132 – 0.165	0.097 – 0.161		0.099 – 0.164
For exaplanation and details on the primary liquid MgO, see Appendix.
Where entries are empty, either no samples would solve, or literature data could not be found.
